# Supplementary material for: Identification and Validation of Novel Potential Pathogenesis and Biomarkers to Predict the Neurological Outcome after Cardiac Arrest
Source: Brain Sci. 2022 Jul 15;12(7):928. doi: 10.3390/brainsci12070928 (PMC9316619; doi:10.3390/brainsci12070928)
Supplement: Supplementary file 1 [file brainsci-12-00928-s001.zip]

Archive with 1 entries (1 files):
- brainsci-1766493-supplementary.pdf
